# Supplementary material for: SS-31 peptide enables mitochondrial targeting drug delivery: a promising therapeutic alteration to prevent hair cell damage from aminoglycosides
Source: Drug Deliv. 2017 Dec 7;24(1):1750–61. doi: 10.1080/10717544.2017.1402220 (PMC8241023; doi:10.1080/10717544.2017.1402220)
Supplement: Hongzhuo_Liu_et_al_supplemental_content.zip [file IDRD_A_1402220_SM9404.zip]

Archive with 1 entries (1 files):
- Hongzhuo Liu et al supplemental content.docx
